# Supplementary material for: Facile Synthesis of Microporous Ferrocenyl Polymers Photocatalyst for Degradation of Cationic Dye
Source: Polymers (Basel). 2022 May 6;14(9):1900. doi: 10.3390/polym14091900 (PMC9100194; doi:10.3390/polym14091900)
Supplement: Supplementary file 1 [file polymers-14-01900-s001.zip]

Archive with 1 entries (1 files):
- polymers-1653606-supplementary.pdf
